# Supplementary material for: A precision overview of genomic resistance screening in Ecuadorian isolates of Mycobacterium tuberculosis using web-based bioinformatics tools
Source: PLoS One. 2023 Dec 5;18(12):e0294670. doi: 10.1371/journal.pone.0294670 (PMC10697571; doi:10.1371/journal.pone.0294670)
Supplement: S1 Table — (XLSX) [file pone.0294670.s001.xlsx]

## Sheet: S1_Table
S1 Table. Sociodemographic, clinical and genotypic results in 88 isolates of Mycobacterium tuberculosis
Sample	Sex	Age	City	Treatment results	DST profile	Mykrobe	TB-porfiler	PhyReSse	KvarQ	SAM-TB	Genomic drug profile	Transmission cluster	Transmission cluster size Small: < 3 Medium: 3-5 Large: >5	Sub-lineage classification	SRR number
S0001_MTb_Ec	Female	49	GUAYAQUIL	Previous treatment case	Resistance	Resistance	Resistance	Resistance	Resistance	Resistance	pre-XDR	Group 11	Small	4.1.1 (X-type)	SRR22536495
S0007_MTb_Ec	Female	53	GUAYAQUIL	In treatment case	Resistance	Resistance	Resistance	Resistance	Resistance	Resistance	MDR	Group 14	Medium	4.1.2.1 (Haarlem)	SRR22536494
S0008_MTb_Ec	Female	53	GUAYAQUIL	In treatment case	Resistance	Resistance	Resistance	Resistance	Resistance	Resistance	MDR	Group 14	Medium	4.1.2.1 (Haarlem)	SRR22536483
S0013_MTb_Ec	Female	34	EMPALME	In treatment case	Resistance	Resistance	Resistance	Resistance	Resistance	Resistance	pre-XDR	Group 10	Medium	4.3.3 (LAM)	SRR22536481
S0017_MTb_Ec	Male	34	GUAYAQUIL	In treatment case	Resistance	Resistance	Resistance	Resistance	Resistance	Resistance	MDR	Group 9	Small	4.1.2 (Euro-American)	SRR22536480
S0022_MTb_Ec	Female	38	GUAYAQUIL	Previous treatment case	Resistance	Resistance	Resistance	Resistance	Resistance	Resistance	MDR	Group 6	Small	4.3.3 (LAM)	SRR22536479
S0036_MTb_Ec	Female	27	GUAYAQUIL	Previous treatment case	Resistance	Resistance	Resistance	Resistance	Resistance	Resistance	MDR	Ungrouped	NA	4.3.4.1 (LAM)	SRR22536478
S0039_MTb_Ec	Female	26	GUAYAQUIL	Previous treatment case	Resistance	Resistance	Resistance	Resistance	Resistance	Resistance	MDR	Group 9	Small	4.1.2 (Euro-American)	SRR22536477
S0040_MTb_Ec	Female	29	GUAYAQUIL	In treatment case	Resistance	Resistance	Resistance	Resistance	Resistance	Resistance	MDR	Ungrouped	NA	4.3.3 (LAM)	SRR22536476
S0046_MTb_Ec	Male	71	BABAHOYO	Previous treatment case	Resistance	Resistance	Resistance	Resistance	Resistance	Resistance	MDR	Ungrouped	NA	4.3.2 (LAM)	SRR22536475
S0059_MTb_Ec	Male	58	GUAYAQUIL	Previous treatment case	Resistance	Resistance	Resistance	Resistance	Resistance	Resistance	pre-XDR	Ungrouped	NA	4.3.2 (LAM)	SRR22536493
S0062_Mtb_Ec	Male	62	GUAYAQUIL	Previous treatment case	Resistance	Resistance	Resistance	Resistance	Resistance	Resistance	HR	Ungrouped	NA	4.3.3 (LAM)	SRR22528586
S0066_MTb_Ec	Male	70	GUAYAQUIL	Previous treatment case	Resistance	Resistance	Resistance	Resistance	Resistance	Resistance	MDR	Ungrouped	NA	4.8 (mainly T)	SRR22536492
S0067_Mtb_Ec	Male	26	GUAYAQUIL	Treatment-naive case	Resistance	Resistance	Resistance	Resistance	Resistance	Resistance	MDR	Group 01	Large	4.4.1.1 (S-type)	SRR22528585
S0070_MTb_Ec	Female	36	GUAYAQUIL	Previous treatment case	Resistance	Resistance	Resistance	Resistance	Resistance	Resistance	MDR	Ungrouped	NA	4.3.4.2 (LAM)	SRR22536491
S0091_MTb_Ec	Female	40	GUAYAQUIL	Previous treatment case	Resistance	Resistance	Resistance	Resistance	Resistance	Resistance	MDR	Ungrouped	NA	4.4.1.1 (S-type)	SRR22536490
S0105_Mtb_Ec	Male	23	GUAYAQUIL	Treatment-naive case	Sensitive	Sensitive	Sensitive	Sensitive	Sensitive	Sensitive	Sensitive	Ungrouped	NA	4.3.3 (LAM)	SRR22528543
S0106_Mtb_Ec	Female	21	GUAYAQUIL	Treatment-naive case	Sensitive	Sensitive	Sensitive	Sensitive	Sensitive	Sensitive	Sensitive	Group 5	Medium	4.1.1 (X-type)	SRR22528532
S0107_Mtb_Ec	Female	27	GUAYAQUIL	Treatment-naive case	Sensitive	Sensitive	Sensitive	Sensitive	Sensitive	Sensitive	Sensitive	Ungrouped	NA	4.3.3 (LAM)	SRR22528521
S0108_Mtb_Ec	Female	64	GUAYAQUIL	Treatment-naive case	Sensitive	Sensitive	Sensitive	Sensitive	Sensitive	Sensitive	Sensitive	Ungrouped	NA	4.8 (mainly T)	SRR22528573
S0110_Mtb_Ec	Male	48	GUAYAQUIL	In treatment case	Sensitive	Sensitive	Sensitive	Sensitive	Sensitive	Sensitive	Sensitive	Group 3	Small	4.1.2.1 (Haarlem)	SRR22528562
S0111_Mtb_Ec	Female	45	GUAYAQUIL	Treatment-naive case	Sensitive	Sensitive	Sensitive	Sensitive	Sensitive	Sensitive	Sensitive	Group 2	Medium	4.3.2 (LAM)	SRR22528554
S0112_Mtb_Ec	Male	52	GUAYAQUIL	Previous treatment case	Sensitive	Sensitive	Sensitive	Sensitive	Sensitive	Sensitive	Sensitive	Ungrouped	NA	4.8 (mainly T)	SRR22528553
S0114_Mtb_Ec	Male	45	GUAYAQUIL	Treatment-naive case	Sensitive	Sensitive	Sensitive	Sensitive	Sensitive	Sensitive	Sensitive	Ungrouped	NA	4.3.4.2 (LAM)	SRR22528552
S0126_Mtb_Ec	Male	62	GUAYAQUIL	In treatment case	Sensitive	Sensitive	Sensitive	Sensitive	Sensitive	Sensitive	Sensitive	Ungrouped	NA	4.8 (mainly T)	SRR22528584
S0128_Mtb_Ec	Male	23	GUAYAQUIL	Treatment-naive case	Sensitive	Sensitive	Sensitive	Sensitive	Sensitive	Sensitive	Sensitive	Ungrouped	NA	4.1.2.1 (Haarlem)	SRR22528583
S0134_Mtb_Ec	Male	29	GUAYAQUIL	Previous treatment case	Resistance	Resistance	Resistance	Resistance	Resistance	Resistance	MDR	Group 16	Medium	4.1.1 (X-type)	SRR22528551
S0137_Mtb_Ec	Male	23	SANTO DOMINGO	Treatment-naive case	Sensitive	Sensitive	Sensitive	Sensitive	Sensitive	Sensitive	Sensitive	Ungrouped	NA	4.8 (mainly T)	SRR22528550
S0145_Mtb_Ec	Male	51	BABAHOYO	Treatment-naive case	Resistance	Resistance	Resistance	Resistance	Resistance	Resistance	MDR	Group 7	Small	4.3.2 (LAM)	SRR22528549
S0149_MTb_Ec	Male	45	GUAYAQUIL	Previous treatment case	Resistance	Resistance	Resistance	Resistance	Resistance	Resistance	MDR	Group 15	Small	4.3.3 (LAM)	SRR22536489
S0157_Mtb_Ec	Male	23	GUAYAQUIL	Treatment-naive case	Resistance	Resistance	Resistance	Resistance	Resistance	Resistance	MDR	Group 01	Large	4.4.1.1 (S-type)	SRR22528548
S0158_Mtb_Ec	Male	27	GUAYAQUIL	Previous treatment case	Resistance	Resistance	Resistance	Resistance	Resistance	Resistance	MDR	Group 01	Large	4.4.1.1 (S-type)	SRR22528547
S0159_Mtb_Ec	Male	53	GUAYAQUIL	Treatment-naive case	Resistance	Resistance	Resistance	Resistance	Resistance	Resistance	MDR	Group 14	Medium	4.1.2.1 (Haarlem)	SRR22528546
S0165_MTb_Ec	Female	49	GUAYAQUIL	Previous treatment case	Resistance	Resistance	Resistance	Resistance	Resistance	Resistance	pre-XDR	Group 11	Small	4.1.1 (X-type)	SRR22536488
S0166_Mtb_Ec	Female	35	GUAYAQUIL	Previous treatment case	Resistance	Resistance	Resistance	Resistance	Resistance	Resistance	MDR	Group 01	Large	4.4.1.1 (S-type)	SRR22528545
S0194_MTb_Ec	Female	34	EMPALME	In treatment case	Resistance	Resistance	Resistance	Resistance	Resistance	Resistance	pre-XDR	Group 10	Medium	4.3.3 (LAM)	SRR22536487
S0196_MTb_Ec	Male	28	CHONE	Previous treatment case	Resistance	Resistance	Resistance	Resistance	Resistance	Resistance	MDR	Ungrouped	NA	4.3.3 (LAM)	SRR22536486
S0198_Mtb_Ec	Female	52	GUAYAQUIL	Treatment-naive case	Resistance	Resistance	Resistance	Resistance	Resistance	Resistance	MDR	Group 01	Large	4.4.1.1 (S-type)	SRR22528544
S0202_MTb_Ec	Female	34	EMPALME	Previous treatment case	Resistance	Resistance	Resistance	Resistance	Resistance	Resistance	pre-XDR	Group 10	Medium	4.3.3 (LAM)	SRR22536485
S0204_MTb_Ec	Male	43	GUAYAQUIL	Previous treatment case	Resistance	Resistance	Resistance	Resistance	Resistance	Resistance	MDR	Ungrouped	NA	4.3.2 (LAM)	SRR22536484
S0205_MTb_Ec	Male	45	GUAYAQUIL	Previous treatment case	Resistance	Resistance	Resistance	Resistance	Resistance	Resistance	MDR	Group 15	Small	4.3.3 (LAM)	SRR22536482
S0285_Mtb_Ec	Male	54	GUAYAQUIL	In treatment case	Resistance	Resistance	Resistance	Resistance	Resistance	Resistance	MDR	Group 01	Large	4.4.1.1 (S-type)	SRR22528542
S0464_Mtb_Ec	Male	33	GUAYAQUIL	In treatment case	Resistance	Resistance	Resistance	Resistance	Resistance	Resistance	MDR	Group 01	Large	4.4.1.1 (S-type)	SRR22528541
S0467_Mtb_Ec	Male	11	GUAYAQUIL	Treatment-naive case	Resistance	Resistance	Resistance	Resistance	Resistance	Resistance	pre-XDR	Group 16	Medium	4.1.1 (X-type)	SRR22528540
S0468_Mtb_Ec	Male	28	GUAYAQUIL	Previous treatment case	Resistance	Resistance	Resistance	Resistance	Resistance	Resistance	MDR	Group 12	Small	4.3.4.1 (LAM)	SRR22528539
S0498_Mtb_Ec	Male	39	GUAYAQUIL	Previous treatment case	Resistance	Resistance	Resistance	Resistance	Resistance	Resistance	RR	Ungrouped	NA	4.3.3 (LAM)	SRR22528538
S0506_Mtb_Ec	Male	47	GUAYAQUIL	Previous treatment case	Resistance	Resistance	Resistance	Resistance	Resistance	Resistance	MDR	Group 4	Medium	4.3.3 (LAM)	SRR22528537
S0516_Mtb_Ec	Male	46	GUAYAQUIL	In treatment case	Resistance	Resistance	Resistance	Resistance	Sensitive	Resistance	MDR	Ungrouped	NA	4.1.2.1 (Haarlem)	SRR22528536
S0518_Mtb_Ec	Male	55	DURAN	In treatment case	Resistance	Resistance	Resistance	Resistance	Resistance	Resistance	MDR	Group 13	Medium	4.3.3 (LAM)	SRR22528535
S0555_Mtb_Ec	Male	39	GUAYAQUIL	In treatment case	Resistance	Resistance	Resistance	Resistance	Resistance	Resistance	MDR	Group 6	Small	4.3.3 (LAM)	SRR22528534
S0585_Mtb_Ec	Male	59	GUAYAQUIL	In treatment case	Resistance	Resistance	Resistance	Resistance	Resistance	Resistance	MDR	Group 13	Medium	4.3.3 (LAM)	SRR22528533
S0605_Mtb_Ec	Male	34	GUAYAQUIL	Previous treatment case	Resistance	Resistance	Resistance	Resistance	Resistance	Resistance	MDR	Group 13	Medium	4.3.3 (LAM)	SRR22528531
S0654_Mtb_Ec	Male	46	GUAYAQUIL	Previous treatment case	Resistance	Resistance	Resistance	Resistance	Sensitive	Resistance	MDR	Group 3	Small	4.1.2.1 (Haarlem)	SRR22528530
S0660_Mtb_Ec	Male	43	GUAYAQUIL	In treatment case	Resistance	Resistance	Resistance	Resistance	Resistance	Resistance	MDR	Group 01	Large	4.4.1.1 (S-type)	SRR22528529
S0813_Mtb_Ec	Male	54	GUAYAQUIL	Previous treatment case	Resistance	Resistance	Resistance	Resistance	Resistance	Resistance	MDR	Group 01	Large	4.4.1.1 (S-type)	SRR22528528
S0868_Mtb_Ec	Male	18	GUAYAQUIL	In treatment case	Resistance	Resistance	Resistance	Resistance	Resistance	Resistance	MDR	Ungrouped	NA	4.1.1 (X-type)	SRR22528527
S0889_Mtb_Ec	Male	55	GUAYAQUIL	Treatment-naive case	Resistance	Resistance	Resistance	Resistance	Sensitive	Resistance	pre-XDR	Group 8	Medium	4.1.1 (X-type)	SRR22528526
S0909_Mtb_Ec	Male	28	GUAYAQUIL	In treatment case	Resistance	Resistance	Resistance	Resistance	Resistance	Resistance	MDR	Group 4	Medium	4.3.3 (LAM)	SRR22528525
S1063_Mtb_Ec	Male	58	BABAHOYO	Treatment-naive case	Sensitive	Sensitive	Sensitive	Sensitive	Sensitive	Sensitive	Sensitive	Group 5	Medium	4.1.1 (X-type)	SRR22528524
S1131_Mtb_Ec	Male	37	GUAYAQUIL	In treatment case	Resistance	Resistance	Resistance	Resistance	Resistance	Resistance	MDR	Group 4	Medium	4.3.3 (LAM)	SRR22528523
S1132_Mtb_Ec	Female	37	GUAYAQUIL	Treatment-naive case	Resistance	Resistance	Resistance	Resistance	Resistance	Resistance	MDR	Ungrouped	NA	4.1.1 (X-type)	SRR22528522
S1133_Mtb_Ec	Male	23	GUAYAQUIL	In treatment case	Resistance	Resistance	Resistance	Resistance	Resistance	Resistance	MDR	Group 13	Medium	4.3.3 (LAM)	SRR22528520
S1135_Mtb_Ec	Male	61	QUITO	Previous treatment case	Resistance	Resistance	Resistance	Resistance	Resistance	Resistance	pre-XDR	Ungrouped	NA	4.1.1 (X-type)	SRR22528582
S1136_Mtb_Ec	Male	74	MACHALA	In treatment case	Resistance	Resistance	Resistance	Resistance	Resistance	Resistance	MDR	Ungrouped	NA	4.1.2.1 (Haarlem)	SRR22528581
S1205_Mtb_Ec	Male	27	GUAYAQUIL	Treatment-naive case	Resistance	Sensitive	Sensitive	Sensitive	Sensitive	Sensitive	Sensitive	Ungrouped	NA	4.1.1 (X-type)	SRR22528580
S1206_Mtb_Ec	Male	47	GUAYAQUIL	Treatment-naive case	Resistance	Resistance	Resistance	Resistance	Resistance	Resistance	MDR	Group 16	Medium	4.1.1 (X-type)	SRR22528579
S1207_Mtb_Ec	Male	27	NUEVA LOJA	Previous treatment case	Resistance	Resistance	Resistance	Resistance	Resistance	Resistance	MDR	Group 8	Medium	4.1.1 (X-type)	SRR22528578
S1208_Mtb_Ec	Female	23	GUAYAQUIL	Treatment-naive case	Resistance	Resistance	Resistance	Resistance	Resistance	Resistance	MDR	Ungrouped	NA	4.3.3 (LAM)	SRR22528577
S1209_Mtb_Ec	Male	25	GUAYAQUIL	In treatment case	Resistance	Resistance	Resistance	Resistance	Resistance	Resistance	pre-XDR	Group 16	Medium	4.1.1 (X-type)	SRR22528576
S1210_Mtb_Ec	Male	25	GUAYAQUIL	Treatment-naive case	Resistance	Resistance	Resistance	Resistance	Resistance	Resistance	MDR	Group 12	Small	4.3.4.1 (LAM)	SRR22528575
S1212_Mtb_Ec	Male	24	GUAYAQUIL	Treatment-naive case	Resistance	Resistance	Resistance	Resistance	Resistance	Resistance	MDR	Group 13	Medium	4.3.3 (LAM)	SRR22528574
S1451_Mtb_Ec	Male	38	GUARANDA	Previous treatment case	Resistance	Resistance	Resistance	Resistance	Resistance	Resistance	MDR	Group 7	Small	4.3.2 (LAM)	SRR22528572
S1452_Mtb_Ec	Male	37	GUAYAQUIL	Previous treatment case	Resistance	Resistance	Resistance	Resistance	Resistance	Resistance	MDR	Ungrouped	NA	4.1.1 (X-type)	SRR22528571
S1453_Mtb_Ec	Male	39	GUAYAQUIL	Previous treatment case	Resistance	Resistance	Resistance	Resistance	Resistance	Resistance	MDR	Group 4	Medium	4.3.3 (LAM)	SRR22528570
S1454_Mtb_Ec	Male	38	GUAYAQUIL	Previous treatment case	Resistance	Resistance	Resistance	Resistance	Resistance	Resistance	MDR	Group 16	Medium	4.1.1 (X-type)	SRR22528569
S1477_Mtb_Ec	Male	33	QUITO	Treatment-naive case	Resistance	Resistance	Resistance	Resistance	Resistance	Resistance	MDR	Group 8	Medium	4.1.1 (X-type)	SRR22528568
S1478_Mtb_Ec	Female	73	BABAHOYO	Treatment-naive case	Resistance	Sensitive	Sensitive	Sensitive	Sensitive	Sensitive	Sensitive	Ungrouped	NA	4.3.4.2 (LAM)	SRR22528567
S1479_Mtb_Ec	Female	22	BABAHOYO	Previous treatment case	Resistance	Resistance	Resistance	Resistance	Resistance	Resistance	MDR	Ungrouped	NA	4.1.2.1 (Haarlem)	SRR22528566
S2186_Mtb_Ec	Male	22	GUAYAQUIL	Treatment-naive case	Sensitive	Sensitive	Sensitive	Sensitive	Sensitive	Sensitive	Sensitive	Ungrouped	NA	4.1.2.1 (Haarlem)	SRR22528565
S2190_Mtb_Ec	Male	38	GUAYAQUIL	Treatment-naive case	Sensitive	Sensitive	Sensitive	Sensitive	Sensitive	Sensitive	Sensitive	Group 2	Medium	4.3.2 (LAM)	SRR22528564
S2191_Mtb_Ec	Male	15	GUAYAQUIL	Treatment-naive case	Sensitive	Sensitive	Sensitive	Sensitive	Sensitive	Sensitive	Sensitive	Ungrouped	NA	4.3.3 (LAM)	SRR22528563
S2192_Mtb_Ec	Male	23	GUAYAQUIL	Treatment-naive case	Sensitive	Sensitive	Sensitive	Sensitive	Sensitive	Sensitive	Sensitive	Ungrouped	NA	4.3.2 (LAM)	SRR22528561
S2193_Mtb_Ec	Male	49	GUAYAQUIL	Treatment-naive case	Sensitive	Sensitive	Sensitive	Sensitive	Sensitive	Sensitive	Sensitive	Ungrouped	NA	4.1.2 (Euro-American)	SRR22528560
S2202_Mtb_Ec	Male	32	GUAYAQUIL	Treatment-naive case	Sensitive	Sensitive	Sensitive	Sensitive	Sensitive	Sensitive	Sensitive	Ungrouped	NA	4.1.1 (X-type)	SRR22528559
S2203_Mtb_Ec	Male	68	GUAYAQUIL	Previous treatment case	Sensitive	Sensitive	Sensitive	Sensitive	Sensitive	Sensitive	Sensitive	Group 5	Medium	4.1.1 (X-type)	SRR22528558
S2205_Mtb_Ec	Male	57	GUAYAQUIL	Treatment-naive case	Sensitive	Sensitive	Sensitive	Sensitive	Sensitive	Sensitive	Sensitive	Group 8	Medium	4.1.1 (X-type)	SRR22528557
S2206_Mtb_Ec	Male	52	GUAYAQUIL	Treatment-naive case	Sensitive	Sensitive	Sensitive	Sensitive	Sensitive	Sensitive	Sensitive	Group 5	Medium	4.1.1 (X-type)	SRR22528556
S2209_Mtb_Ec	Male	21	GUAYAQUIL	Treatment-naive case	Sensitive	Sensitive	Sensitive	Sensitive	Sensitive	Sensitive	Sensitive	Group 2	Medium	4.3.2 (LAM)	SRR22528555
NA: Not analised
LAM: LatinAmerican and Mediterrain
