# Supplementary material for: A precision overview of genomic resistance screening in Ecuadorian isolates of Mycobacterium tuberculosis using web-based bioinformatics tools
Source: PLoS One. 2023 Dec 5;18(12):e0294670. doi: 10.1371/journal.pone.0294670 (PMC10697571; doi:10.1371/journal.pone.0294670)
Supplement: S2 Table — S: Sensitive, R: Resistance, ND: Not determined. (XLSX) [file pone.0294670.s002.xlsx]

## Sheet: S2_Table
S2 Table: Individual phenotypic and genotypic resistance pattern in 88 isolate of Mycobacterium tuberculosis
	DST										Mykrobe										TB-profiler										PhyReSSe										KvarQ
Sample	Isoniazid	Rifampicin	Ethambutol	Pyrazinamide	Streptomycin	Kanamycin	Amikacin	Capreomycin	Levofloxacin	Moxifloxacin	Isoniazid	Rifampicin	Ethambutol	Pyrazinamide	Streptomycin	Kanamycin	Amikacin	Capreomycin	Levofloxacin	Moxifloxacin	Isoniazid	Rifampicin	Ethambutol	Pyrazinamide	Streptomycin	Kanamycin	Amikacin	Capreomycin	Levofloxacin	Moxifloxacin	Isoniazid	Rifampicin	Ethambutol	Pyrazinamide	Streptomycin	Kanamycin	Amikacin	Capreomycin	Levofloxacin	Moxifloxacin	Isoniazid	Rifampicin	Ethambutol	Pyrazinamide	Streptomycin	Kanamycin	Amikacin	Capreomycin	Levofloxacin
S0007_MTb_Ec	R	R	S	S	S	ND	ND	ND	ND	ND	R	R	S	S	S	S	S	S	S	S	R	R	S	R	S	S	S	S	S	S	R	R	S	R	S	S	S	S	S	S	R	R	S	R	S	S	S	S	S
S0008_MTb_Ec	R	R	S	S	S	ND	ND	ND	ND	ND	R	R	S	S	S	S	S	S	S	S	R	R	S	R	S	S	S	S	S	S	R	R	S	R	S	S	S	S	S	S	R	R	S	R	S	S	S	S	S
S0017_MTb_Ec	R	R	S	S	R	ND	ND	ND	ND	ND	R	R	R	R	R	S	S	S	S	S	R	R	R	R	R	S	S	S	S	S	R	R	R	R	R	S	S	S	S	S	R	R	S	R	R	S	S	S	S
S0022_MTb_Ec	R	R	R	R	R	ND	ND	ND	ND	ND	R	R	R	R	S	S	S	S	S	S	R	R	R	S	S	S	S	S	S	S	R	R	R	R	S	S	S	S	S	S	R	R	S	R	S	S	S	S	S
S0036_MTb_Ec	R	R	S	R	R	ND	ND	ND	ND	ND	R	R	S	R	S	S	S	S	S	S	R	R	S	R	S	S	S	S	S	S	R	R	S	S	S	S	S	S	S	S	R	R	S	S	S	S	S	S	S
S0039_MTb_Ec	R	R	S	S	R	ND	ND	ND	ND	ND	R	R	S	R	R	S	S	S	S	S	R	R	S	R	R	S	S	S	S	S	R	R	S	R	R	S	S	S	S	S	R	R	S	R	R	S	S	S	S
S0040_MTb_Ec	R	R	S	R	S	ND	ND	ND	ND	ND	R	R	S	R	S	S	S	S	S	S	R	R	S	R	S	S	S	S	S	S	R	R	S	S	S	S	S	S	S	S	R	R	S	S	S	S	S	S	S
S0046_MTb_Ec	R	R	S	S	R	ND	ND	ND	ND	ND	R	R	S	S	S	S	S	S	S	S	R	R	S	S	S	S	S	S	S	S	R	R	S	S	S	S	S	S	S	S	R	R	S	S	S	S	S	S	S
S0070_MTb_Ec	R	R	S	S	S	ND	ND	ND	ND	ND	R	R	S	R	S	S	S	S	S	S	R	R	S	S	S	S	S	S	S	S	R	R	S	R	S	S	S	S	S	S	R	R	S	S	S	S	S	S	S
S0091_MTb_Ec	R	R	R	R	R	ND	ND	ND	ND	ND	R	R	R	S	S	S	S	S	S	S	R	R	R	R	R	S	S	S	S	S	R	R	R	S	R	S	S	S	S	S	R	R	S	S	S	S	S	S	S
S0105_Mtb_Ec	S	S	S	ND	ND	ND	ND	ND	ND	ND	S	S	S	S	S	S	S	S	S	S	S	S	S	S	S	S	S	S	S	S	S	S	S	S	S	S	S	S	S	S	S	S	S	S	S	S	S	S	S
S0062_Mtb_Ec	R	R	S	S	ND	S	S	S	S	S	R	R	S	S	S	S	S	S	S	S	R	S	S	S	S	S	S	S	S	S	R	R	S	S	S	S	S	S	S	S	R	R	S	S	S	S	S	S	S
S0106_Mtb_Ec	S	S	S	ND	ND	ND	ND	ND	ND	ND	S	S	S	S	S	S	S	S	S	S	S	S	S	S	S	S	S	S	S	S	S	S	S	S	S	S	S	S	S	S	S	S	S	S	S	S	S	S	S
S0067_Mtb_Ec	R	R	R	S	ND	S	ND	ND	S	ND	R	R	R	S	R	S	S	S	S	S	R	R	R	S	R	S	S	S	S	S	R	R	R	S	R	S	S	S	S	S	R	R	R	S	R	S	S	S	S
S0107_Mtb_Ec	S	S	S	ND	ND	ND	ND	ND	ND	ND	S	S	S	S	S	S	S	S	S	S	S	S	S	S	S	S	S	S	S	S	S	S	S	S	S	S	S	S	S	S	S	S	S	S	S	S	S	S	S
S0108_Mtb_Ec	S	S	S	ND	ND	ND	ND	ND	ND	ND	S	S	S	S	S	S	S	S	S	S	S	S	S	S	S	S	S	S	S	S	S	S	S	S	S	S	S	S	S	S	S	S	S	S	S	S	S	S	S
S0110_Mtb_Ec	S	S	S	ND	ND	ND	ND	ND	ND	ND	S	S	S	S	S	S	S	S	S	S	S	S	S	S	S	S	S	S	S	S	S	S	S	S	S	S	S	S	S	S	S	S	S	S	S	S	S	S	S
S0111_Mtb_Ec	S	S	S	ND	ND	ND	ND	ND	ND	ND	S	S	S	S	S	S	S	S	S	S	S	S	S	S	S	S	S	S	S	S	S	S	S	S	S	S	S	S	S	S	S	S	S	S	S	S	S	S	S
S0112_Mtb_Ec	S	S	S	ND	ND	ND	ND	ND	ND	ND	S	S	S	S	S	S	S	S	S	S	S	S	S	S	S	S	S	S	S	S	S	S	S	S	S	S	S	S	S	S	S	S	S	S	S	S	S	S	S
S0114_Mtb_Ec	S	S	S	ND	ND	ND	ND	ND	ND	ND	S	S	S	S	S	S	S	S	S	S	S	S	S	S	S	S	S	S	S	S	S	S	S	S	S	S	S	S	S	S	S	S	S	S	S	S	S	S	S
S0126_Mtb_Ec	S	S	S	ND	ND	ND	ND	ND	ND	ND	S	S	S	S	S	S	S	S	S	S	S	S	S	S	S	S	S	S	S	S	S	S	S	S	S	S	S	S	S	S	S	S	S	S	S	S	S	S	S
S0128_Mtb_Ec	S	S	S	ND	ND	ND	ND	ND	ND	ND	S	S	S	S	S	S	S	S	S	S	S	S	S	S	S	S	S	S	S	S	S	S	S	S	S	S	S	S	S	S	S	S	S	S	S	S	S	S	S
S0149_MTb_Ec	R	R	R	R	R	ND	ND	ND	ND	ND	R	R	R	R	S	S	S	S	S	S	R	R	R	R	S	S	S	S	S	S	R	R	R	R	S	S	S	S	S	S	R	R	R	R	S	S	S	S	S
S0196_MTb_Ec	R	R	R	R	R	ND	ND	ND	ND	ND	R	R	R	R	R	S	S	S	S	S	R	R	R	S	R	S	S	S	S	S	R	R	R	R	R	S	S	S	S	S	R	R	R	R	R	S	S	S	S
S0204_MTb_Ec	R	R	R	R	R	ND	ND	ND	ND	ND	R	R	R	R	R	S	S	S	S	S	R	R	R	R	R	S	S	S	S	S	R	R	R	R	R	S	S	S	S	S	R	R	S	R	R	S	S	S	S
S0205_MTb_Ec	R	R	R	R	R	ND	ND	ND	ND	ND	R	R	R	R	S	S	S	S	S	S	R	R	R	R	S	S	S	S	S	S	R	R	R	R	S	S	S	S	S	S	R	R	R	R	S	S	S	S	S
S0134_Mtb_Ec	R	R	S	ND	ND	S	ND	ND	S	ND	R	R	R	S	S	S	S	S	S	S	R	R	R	S	S	S	S	S	S	S	R	R	R	S	S	S	S	S	S	S	R	R	R	S	S	S	S	S	S
S0137_Mtb_Ec	S	S	S	S	ND	S	S	S	S	S	S	S	S	S	S	S	S	S	S	S	S	S	S	S	S	S	S	S	S	S	S	S	S	S	S	S	S	S	S	S	S	S	S	S	S	S	S	S	S
S0145_Mtb_Ec	R	R	S	S	ND	S	S	S	S	S	R	R	S	S	S	S	S	S	S	S	R	R	S	S	S	S	S	S	S	S	R	R	S	S	S	S	S	S	S	S	R	R	S	S	S	S	S	S	S
S1063_Mtb_Ec	S	S	S	ND	ND	ND	ND	ND	ND	ND	S	S	S	S	S	S	S	S	S	S	S	S	S	S	S	S	S	S	S	S	S	S	S	S	S	S	S	S	S	S	S	S	S	S	S	S	S	S	S
S0157_Mtb_Ec	R	R	S	S	ND	S	ND	ND	S	ND	R	R	S	S	R	S	S	S	S	S	R	R	S	S	R	S	S	S	S	S	R	R	S	S	R	S	S	S	S	S	R	R	S	S	R	S	S	S	S
S0158_Mtb_Ec	R	R	S	S	ND	S	ND	ND	S	ND	R	R	S	S	R	S	S	S	S	S	R	R	S	S	R	S	S	S	S	S	R	R	S	S	R	S	S	S	S	S	R	R	S	S	R	S	S	S	S
S0159_Mtb_Ec	R	R	S	ND	ND	S	ND	ND	S	ND	R	R	S	R	S	S	S	S	S	S	R	R	S	R	S	S	S	S	S	S	R	R	S	R	S	S	S	S	S	S	R	R	S	R	S	S	S	S	S
S2186_Mtb_Ec	S	S	S	ND	ND	ND	ND	ND	ND	ND	S	S	S	S	S	S	S	S	S	S	S	S	S	S	S	S	S	S	S	S	S	S	S	S	S	S	S	S	S	S	S	S	S	S	S	S	S	S	S
S0166_Mtb_Ec	R	R	S	S	ND	S	S	S	S	S	R	R	S	S	R	S	S	S	S	S	R	R	S	S	R	S	S	S	S	S	R	R	S	S	R	S	S	S	S	S	R	R	S	S	R	S	S	S	S
S2190_Mtb_Ec	S	S	S	ND	ND	ND	ND	ND	ND	ND	S	S	S	S	S	S	S	S	S	S	S	S	S	S	S	S	S	S	S	S	S	S	S	S	S	S	S	S	S	S	S	S	S	S	S	S	S	S	S
S2191_Mtb_Ec	S	S	S	ND	ND	ND	ND	ND	ND	ND	S	S	S	S	S	S	S	S	S	S	S	S	S	S	S	S	S	S	S	S	S	S	S	S	S	S	S	S	S	S	S	S	S	S	S	S	S	S	S
S0198_Mtb_Ec	R	R	S	S	ND	S	S	S	S	S	R	R	S	S	R	S	S	S	S	S	R	R	S	S	R	S	S	S	S	S	R	R	S	S	R	S	S	S	S	S	R	R	S	S	R	S	S	S	S
S2192_Mtb_Ec	S	S	S	ND	ND	ND	ND	ND	ND	ND	S	S	S	S	S	S	S	S	S	S	S	S	S	S	S	S	S	S	S	S	S	S	S	S	S	S	S	S	S	S	S	S	S	S	S	S	S	S	S
S2193_Mtb_Ec	S	S	S	ND	ND	ND	ND	ND	ND	ND	S	S	S	S	S	S	S	S	S	S	S	S	S	S	S	S	S	S	S	S	S	S	S	R	S	S	S	S	S	S	S	S	S	S	S	S	S	S	S
S2202_Mtb_Ec	S	S	S	ND	ND	ND	ND	ND	ND	ND	S	S	S	S	S	S	S	S	S	S	S	S	S	S	S	S	S	S	S	S	S	S	S	S	S	S	S	S	S	S	S	S	S	S	S	S	S	S	S
S0285_Mtb_Ec	R	R	S	S	ND	S	S	S	R	S	R	R	S	S	R	S	S	S	S	S	R	R	S	S	R	S	S	S	S	S	R	R	S	S	R	S	S	S	S	S	R	R	S	S	R	S	S	S	S
S0464_Mtb_Ec	R	R	S	S	ND	S	S	S	S	S	R	R	S	S	R	S	S	S	S	S	R	R	S	S	R	S	S	S	S	S	R	R	S	S	R	S	S	S	S	S	R	R	S	S	R	S	S	S	S
S0467_Mtb_Ec	R	R	S	S	ND	S	S	S	R	R	R	R	R	S	S	R	S	S	R	R	R	R	R	S	S	R	S	S	R	R	R	R	R	S	S	R	S	S	R	R	R	R	R	S	S	S	S	S	R
S0468_Mtb_Ec	R	R	S	S	ND	S	ND	ND	S	ND	R	R	S	S	S	S	S	S	S	S	R	R	S	S	S	S	S	S	S	S	R	R	S	S	S	S	S	S	S	S	R	R	S	S	S	S	S	S	S
S0498_Mtb_Ec	S	R	S	S	ND	S	S	S	S	S	S	R	S	S	S	S	S	S	S	S	S	R	S	S	S	S	S	S	S	S	S	R	S	S	S	S	S	S	S	S	S	R	S	S	S	S	S	S	S
S0506_Mtb_Ec	R	R	S	S	ND	S	S	S	S	S	R	R	S	S	S	S	S	S	S	S	R	R	S	S	S	S	S	S	S	S	R	R	S	S	S	S	S	S	S	S	R	R	S	S	S	S	S	S	S
S0516_Mtb_Ec	R	R	S	S	ND	S	ND	ND	S	ND	R	R	S	S	R	S	S	S	S	S	R	R	S	S	R	S	S	S	S	S	R	R	S	S	R	S	S	S	S	S	S	S	S	S	S	S	S	S	S
S0518_Mtb_Ec	R	R	S	S	ND	S	ND	ND	S	ND	R	R	R	S	S	S	S	S	S	S	R	R	R	S	S	S	S	S	S	S	R	R	R	S	S	S	S	S	S	S	R	R	S	S	S	S	S	S	S
S0555_Mtb_Ec	R	R	S	S	ND	S	ND	ND	S	ND	R	S	S	S	S	S	S	S	S	S	R	R	S	S	S	S	S	S	S	S	R	R	S	S	S	S	S	S	S	S	R	S	S	S	S	S	S	S	S
S0585_Mtb_Ec	R	R	S	S	ND	S	ND	ND	S	ND	R	R	S	S	S	S	S	S	S	S	R	R	S	S	S	S	S	S	S	S	R	R	S	S	S	S	S	S	S	S	R	R	S	S	S	S	S	S	S
S0605_Mtb_Ec	R	R	S	S	ND	S	ND	ND	S	ND	R	R	R	S	S	S	S	S	S	S	R	R	R	S	S	S	S	S	S	S	R	R	R	S	S	S	S	S	S	S	R	R	S	S	S	S	S	S	S
S0654_Mtb_Ec	R	R	S	S	ND	S	ND	ND	S	ND	R	R	S	S	R	S	S	S	S	S	R	R	S	S	R	S	S	S	S	S	R	R	S	S	R	S	S	S	S	S	S	S	S	S	S	S	S	S	S
S0660_Mtb_Ec	R	R	S	S	ND	S	ND	ND	S	ND	R	R	S	S	R	S	S	S	S	S	R	R	R	S	R	S	S	S	S	S	R	R	R	S	R	S	S	S	S	S	R	R	S	S	R	S	S	S	S
S0813_Mtb_Ec	R	R	S	S	ND	S	S	S	R	S	R	R	S	S	R	S	S	S	S	S	R	R	S	S	R	S	S	S	S	S	R	R	S	S	R	S	S	S	S	S	R	R	S	S	R	S	S	S	S
S0868_Mtb_Ec	R	R	S	S	ND	S	S	S	S	S	R	R	S	S	S	S	S	S	S	S	R	R	S	S	S	S	S	S	S	S	R	R	S	S	S	S	S	S	S	S	R	R	S	S	S	S	S	S	S
S0889_Mtb_Ec	R	R	S	S	ND	S	S	S	S	S	S	R	S	S	S	R	R	R	R	R	S	R	S	S	S	R	R	R	R	R	S	R	S	S	S	R	R	R	R	R	S	S	S	S	S	S	S	S	S
S0909_Mtb_Ec	R	R	S	S	ND	S	ND	ND	S	ND	R	R	S	S	S	S	S	S	S	S	R	R	S	R	S	S	S	S	S	S	R	R	S	S	S	S	S	S	S	S	R	S	S	S	S	S	S	S	S
S2203_Mtb_Ec	S	S	S	ND	ND	ND	ND	ND	ND	ND	S	S	S	S	S	S	S	S	S	S	S	S	S	S	S	S	S	S	S	S	S	S	S	S	S	S	S	S	S	S	S	S	S	S	S	S	S	S	S
S1131_Mtb_Ec	R	R	S	S	ND	S	ND	ND	S	ND	R	R	S	S	S	S	S	S	S	S	R	R	S	S	S	S	S	S	S	S	R	R	S	S	S	S	S	S	S	S	R	R	S	S	S	S	S	S	S
S1132_Mtb_Ec	R	R	S	S	ND	S	ND	ND	S	ND	R	R	S	S	S	S	S	S	S	S	R	R	S	S	S	S	S	S	S	S	R	R	S	S	S	S	S	S	S	S	R	R	S	S	S	S	S	S	S
S1133_Mtb_Ec	R	R	S	S	ND	S	ND	ND	S	ND	R	R	R	S	S	S	S	S	S	S	R	R	R	S	S	S	S	S	S	S	R	R	R	S	S	S	S	S	S	S	R	R	S	S	S	S	S	S	S
S1135_Mtb_Ec	R	R	ND	ND	ND	S	S	S	R	S	S	R	S	S	S	S	S	S	R	R	S	R	S	S	S	S	S	S	R	R	S	R	S	S	S	S	S	S	R	R	S	R	S	S	S	S	S	S	R
S1136_Mtb_Ec	S	R	S	S	ND	S	ND	ND	S	ND	R	R	S	S	S	S	S	S	S	S	R	R	S	S	S	S	S	S	S	S	R	R	S	S	S	S	S	S	S	S	R	R	S	S	S	S	S	S	S
S1205_Mtb_Ec	R	R	S	S	ND	S	ND	ND	S	ND	S	S	S	S	S	S	S	S	S	S	S	S	S	S	S	S	S	S	S	S	S	S	S	S	S	S	S	S	S	S	S	S	S	S	S	S	S	S	S
S1206_Mtb_Ec	R	R	S	S	ND	S	ND	ND	S	ND	R	R	R	S	S	S	S	S	S	S	R	R	R	S	S	S	S	S	S	S	R	R	R	S	S	S	S	S	S	S	R	R	R	S	S	S	S	S	S
S1207_Mtb_Ec	R	R	S	S	ND	S	ND	ND	S	ND	R	R	S	S	S	S	S	S	S	S	R	R	S	S	S	S	S	S	S	S	R	R	S	S	S	S	S	S	S	S	R	R	S	S	S	S	S	S	S
S1208_Mtb_Ec	R	R	S	S	ND	S	ND	ND	S	ND	R	R	S	S	S	S	S	S	S	S	R	R	S	S	S	S	S	S	S	S	R	R	S	S	S	S	S	S	S	S	R	R	S	S	S	S	S	S	S
S1209_Mtb_Ec	R	R	S	S	ND	ND	ND	ND	R	ND	R	R	R	S	S	R	S	S	R	R	R	R	R	S	S	R	S	S	R	R	R	R	R	S	S	R	S	S	R	R	R	R	R	S	S	S	S	S	R
S1210_Mtb_Ec	R	R	S	S	ND	S	ND	ND	S	ND	R	R	S	S	S	S	S	S	S	S	R	R	S	S	S	S	S	S	S	S	R	R	S	S	S	S	S	S	S	S	R	R	S	S	S	S	S	S	S
S1212_Mtb_Ec	R	R	S	S	ND	S	ND	ND	S	ND	R	R	R	S	S	S	S	S	S	S	R	R	R	S	S	S	S	S	S	S	R	R	R	S	S	S	S	S	S	S	R	R	S	S	S	S	S	S	S
S1451_Mtb_Ec	R	R	S	S	ND	S	S	S	S	S	R	R	S	S	S	S	S	S	S	S	R	R	S	S	S	S	S	S	S	S	R	R	S	S	S	S	S	S	S	S	R	R	S	S	S	S	S	S	S
S1452_Mtb_Ec	R	R	S	S	ND	S	S	S	R	S	R	R	S	S	S	S	S	S	S	S	R	R	S	S	S	S	S	S	S	S	R	R	S	S	S	S	S	S	S	S	R	R	S	S	S	S	S	S	S
S1453_Mtb_Ec	R	R	S	S	ND	S	S	S	S	S	R	R	S	S	S	S	S	S	S	S	R	R	S	S	S	S	S	S	S	S	R	R	S	S	S	S	S	S	S	S	R	R	S	S	S	S	S	S	S
S1454_Mtb_Ec	R	R	S	S	ND	S	S	S	S	S	R	R	R	S	S	S	S	S	S	S	S	S	R	S	S	S	S	S	S	S	R	R	R	S	S	S	S	S	S	S	R	S	R	S	S	S	S	S	S
S1477_Mtb_Ec	R	R	S	S	ND	S	S	S	S	S	R	R	S	S	S	S	S	S	S	S	R	R	S	S	S	S	S	S	S	S	R	R	S	S	S	S	S	S	S	S	R	R	S	S	S	S	S	S	S
S1478_Mtb_Ec	S	R	S	S	ND	S	S	S	R	R	S	S	S	S	S	S	S	S	S	S	S	S	S	S	S	S	S	S	S	S	S	S	S	S	S	S	S	S	S	S	S	S	S	S	S	S	S	S	S
S1479_Mtb_Ec	R	R	S	S	ND	S	S	S	S	S	R	R	S	S	S	S	S	S	S	S	R	R	S	R	R	S	S	S	S	S	R	R	S	R	R	S	S	S	S	S	R	R	S	R	R	S	S	S	S
S2205_Mtb_Ec	S	S	S	ND	ND	ND	ND	ND	ND	ND	S	S	S	S	S	S	S	S	S	S	S	S	S	S	S	S	S	S	S	S	S	S	S	S	S	S	S	S	S	S	S	S	S	S	S	S	S	S	S
S2206_Mtb_Ec	S	S	S	ND	ND	ND	ND	ND	ND	ND	S	S	S	S	S	S	S	S	S	S	S	S	S	S	S	S	S	S	S	S	S	S	S	S	S	S	S	S	S	S	S	S	S	S	S	S	S	S	S
S2209_Mtb_Ec	S	S	S	ND	ND	ND	ND	ND	ND	ND	S	S	S	S	S	S	S	S	S	S	S	S	S	S	S	S	S	S	S	S	S	S	S	S	S	S	S	S	S	S	S	S	S	S	S	S	S	S	S
S0001_MTb_Ec	R	R	S	S	R	ND	ND	ND	ND	ND	R	R	S	S	R	S	S	S	R	R	R	R	S	S	R	S	S	S	R	R	R	R	S	S	R	S	S	S	R	R	R	R	S	S	R	S	S	S	R
S0013_MTb_Ec	R	R	R	R	R	ND	ND	ND	ND	ND	R	R	R	R	R	R	R	R	R	R	R	R	R	R	R	R	R	R	R	R	R	R	R	R	R	R	R	R	R	R	R	R	R	R	R	R	R	R	R
S0059_MTb_Ec	R	R	R	S	S	ND	ND	ND	ND	ND	R	R	R	S	S	S	S	S	R	R	R	R	R	R	S	S	S	S	R	R	R	R	R	R	S	S	S	S	R	R	R	R	R	R	S	S	S	S	R
S0066_MTb_Ec	R	R	S	R	R	ND	ND	ND	ND	ND	R	R	S	S	S	S	S	S	R	R	R	R	S	R	R	S	S	S	S	S	R	R	S	R	R	S	S	S	R	R	R	R	S	S	S	S	S	S	R
S0165_MTb_Ec	R	R	S	S	R	ND	ND	ND	ND	ND	R	R	S	S	R	S	S	S	R	R	R	R	S	S	R	S	S	S	R	R	R	R	S	S	R	S	S	S	R	R	R	R	S	S	R	S	S	S	R
S0194_MTb_Ec	R	R	R	R	R	ND	ND	ND	ND	ND	R	R	R	R	R	R	R	R	R	R	R	R	R	R	R	R	R	R	R	R	R	R	R	R	R	R	R	R	R	R	R	R	R	R	R	R	R	R	R
S0202_MTb_Ec	R	R	R	R	R	ND	ND	ND	ND	ND	R	R	R	R	R	S	S	S	R	R	R	R	R	R	R	S	S	S	R	R	R	R	R	R	R	S	S	S	R	R	R	R	R	R	R	S	S	S	R
R: Resistance
S: Sensitive
ND: Not determined
[truncated: 11 more columns]
