# Supplementary material for: A precision overview of genomic resistance screening in Ecuadorian isolates of Mycobacterium tuberculosis using web-based bioinformatics tools
Source: PLoS One. 2023 Dec 5;18(12):e0294670. doi: 10.1371/journal.pone.0294670 (PMC10697571; doi:10.1371/journal.pone.0294670)
Supplement: S3 Table — (XLSX) [file pone.0294670.s003.xlsx]

## Sheet: S3_Table
S3 Table. Mutations profile from 88 isolates of Mycobacterium tuberculosis by five web-based tools
ID	Method	Rifampicin	Isoniazid	Ethambutol	Pyrazinamide	Streptomycin	Kanamycin	Amikacin	Capreomycin	Levofloxacin	Ciprofloxacin	Ofloxacin	Moxifloxacin	Ethionamide
S0001_MTb_Ec	Phenotypic	Resistant	Resistant	Sensitive	Sensitive	Resistant	NA	NA	NA	NA	NA	NA	NA	NA
	Mykrobe	rpoB, V170F	fabG1, -15C>T			rpsL, K43R				gyrA, D94N	gyrA, D94N	gyrA, D94N	gyrA, D94N	fabG1, -15C>T
	TB-Profiler	rpoB, V170F	fabG1, -15C>T			rpsL, K43R				gyrA, D94N	gyrA, D94N	gyrA, D94N	gyrA, D94N	fabG1, -15C>T
	PhyResSe	rpoB, V170F	fabG1, -15C>T			rpsL, K43R				gyrA, D94N	gyrA, D94N	gyrA, D94N	gyrA, D94N	fabG1, -15C>T
	KvarQ	rpoC, W484G	inhA, -15 C>T			rpsL, K43R				gyrA, D94N	gyrA, D94N	gyrA, D94N	gyrA, D94N	inhA, -15 C>T
	SAM-TB	rpoB, V170F	Rv1482c/fabG1 -15C>T			rpsL, K43R				gyrA, D94N	gyrA, D94N	gyrA, D94N	gyrA, D94N	Rv1482c/fabG1 -15C>T
S0007_MTb_Ec	Phenotypic	Resistant	Resistant	Sensitive	Sensitive	Sensitive	NA	NA	NA	NA	NA	NA	NA	NA
	Mykrobe	rpoB, L430P, rpoB, H445Q	katG, S315T
	TB-Profiler	rpoB, L430P, rpoB, H445Q	katG, S315T		pncA, V125F
	PhyResSe	rpoB, L430P, rpoB, H445Q	katG, S315T		pncA, V125F
	KvarQ	rpoB, H445Q	katG, S315T		pncA, V125F
	SAM-TB	rpoB, L430P, rpoB, H445Q	katG, S315T		pncA, V125F
S0008_MTb_Ec	Phenotypic	Resistant	Resistant	Sensitive	Sensitive	Sensitive	NA	NA	NA	NA	NA	NA	NA	NA
	Mykrobe	rpoB, L430P, rpoB, H445Q	katG, S315T
	TB-Profiler	rpoB, L430P, rpoB, H445Q	katG, S315T		pncA, V125F
	PhyResSe	rpoB, L430P, rpoB, H445Q	katG, S315T		pncA, V125F
	KvarQ	rpoB, L430P	katG, S315T		pncA, V125F
	SAM-TB	rpoB, L430P, rpoB, H445Q	katG, S315T		pncA, V125F
S0013_MTb_Ec	Phenotypic	Resistant	Resistant	Resistant	Resistant	Resistant	NA	NA	NA	NA	NA	NA	NA	NA
	Mykrobe	rpoB, S450L	katG, S315T	embB, M306I	pncA, H82R	rrs, 514A>C	rrs, 1401A>G	rrs, 1401A>G	rrs, 1401A>G	gyrA, A90V	gyrA, A90V	gyrA, A90V	gyrA, A90V
	TB-Profiler	rpoB, S450L	katG, S315T	embB, M306I	pncA, H82R	rrs, 514A>C	rrs, 1401A>G	rrs, 1401A>G	rrs, 1401A>G	gyrA, A90V	gyrA, A90V	gyrA, A90V	gyrA, A90V	ethA, 1222delT
	PhyResSe	rpoB, S450L	katG, S315T	embB, M306I	pncA, H82R	rrs, 514A>C	rrs, 1401A>G	rrs, 1401A>G	rrs, 1401A>G	gyrA, A90V	gyrA, A90V	gyrA, A90V	gyrA, A90V
	KvarQ	rpoB, S450L	katG, S315T	embB, M306I	pncA, H82R	rrs, 514A>C	rrs, 1401A>G	rrs, 1401A>G	rrs, 1401A>G	gyrA, A90V	gyrA, A90V	gyrA, A90V	gyrA, A90V
	SAM-TB	rpoB, S450L	katG, S315T	embB, M306I	pncA, H82R	rrs, 514A>C	rrs, 1401A>G	rrs, 1401A>G	rrs, 1401A>G	gyrA, A90V	gyrA, A90V	gyrA, A90V	gyrA, A90V	ethA, 1222delT
S0017_MTb_Ec	Phenotypic	Resistant	Resistant	Sensitive	Sensitive	Resistant	NA	NA	NA	NA	NA	NA	NA	NA
	Mykrobe	rpoB, H445Y	katG, S315T	embB, M306I	pncA, S104G	rpsL, K43R
	TB-Profiler	rpoB, H445Y	katG, S315T	embB, M306I	pncA, S104G	rpsL, K43R								ethR, F110L
	PhyResSe	rpoB, H445Y	katG, S315T	embB, M306I	pncA, S104G	rpsL, K43R
	KvarQ	rpoB, H445Y	katG, S315T		pncA, S104G	rpsL, K43R
	SAM-TB	rpoB, H445Y	katG, S315T	embB, M306I	pncA, S104G	rpsL, K43R								ethR, F110L
S0022_MTb_Ec	Phenotypic	Resistant	Resistant	Resistant	Resistant	Resistant	NA	NA	NA	NA	NA	NA	NA	Sensitive
	Mykrobe	rpoB, D435Y	katG, S315T	embB, D354A	pncA, G108E
	TB-Profiler	rpoB, D435Y	katG, S315T	embB, D354A
	PhyResSe	rpoB, D435Y	katG, S315T	embB, D354A	pncA, G108E
	KvarQ	rpoB, D435Y	katG, S315T		pncA, G108E
	SAM-TB	rpoB, D435Y	katG, S315T	embB, D354A	pncA, G108E
S0036_MTb_Ec	Phenotypic	Resistant	Resistant	Sensitive	Resistant	Resistant	NA	NA	NA	NA	NA	NA	NA	Sensitive
	Mykrobe	rpoB, S450L	fabG1, -15C>T		pncA, G292GC; C293CC; C294CC									fabG1, -15C>T
	TB-Profiler	rpoB, S450L	fabG1, -15C>T		pncA, 294_295insC									fabG1, -15C>T
	PhyResSe	rpoB, S450L	fabG1, -15C>T											fabG1, -15C>T
	KvarQ	rpoB, S450L	inhA, -15 C>T											inhA, -15 C>T
	SAM-TB	rpoB, S450L	Rv1482c/fabG1 -15C>T		pncA, 295insG									Rv1482c/fabG1 -15C>T
S0039_MTb_Ec	Phenotypic	Resistant	Resistant	Sensitive	Sensitive	Resistant	NA	NA	NA	NA	NA	NA	NA	NA
	Mykrobe	rpoB, H445Y	katG, S315T		pncA, A46V	rpsL, K43R
	TB-Profiler	rpoB, H445Y	katG, S315T		pncA, A46V	rpsL, K43R								ethR, F110L
	PhyResSe	rpoB, H445Y	katG, S315T		pncA, A46V	rpsL, K43R
	KvarQ	rpoB, H445Y	katG, S315T		pncA, A46V	rpsL, K43R
	SAM-TB	rpoB, H445Y	katG, S315T		pncA, A46V	rpsL, K43R								ethR, F110L
S0040_MTb_Ec	Phenotypic	Resistant	Resistant	Sensitive	Resistant	Sensitive	NA	NA	NA	NA	NA	NA	NA	NA
	Mykrobe	rpoB, S450L	katG, S315T		pncA, T254TG; G255GG; G256GG
	TB-Profiler	rpoB, S450L	katG, S315T		pncA, 256_257insG
	PhyResSe	rpoB, S450L	katG, S315T
	KvarQ	rpoB, S450L	katG, S315T
	SAM-TB	rpoB, S450L	katG, S315T		pncA, 257insC
S0046_MTb_Ec	Phenotypic	Resistant	Resistant	Sensitive	Sensitive	Resistant	NA	NA	NA	NA	NA	NA	NA	NA
	Mykrobe	rpoB, S450L	katG, S315T
	TB-Profiler	rpoB, S450L	katG, S315T
	PhyResSe	rpoB, S450L	katG, S315T
	KvarQ	rpoB, S450L	katG, S315T
	SAM-TB	rpoB, S450L	katG, S315T
S0059_MTb_Ec	Phenotypic	Resistant	Resistant	Resistant	Sensitive	Sensitive	NA	NA	NA	NA	NA	NA	NA	NA
	Mykrobe	rpoB, S450L	katG, S315T	embB, M306I							gyrA, D94N	gyrA, D94N	gyrA, D94N
	TB-Profiler	rpoB, S450L	katG, S315T	embB, M306I	pncA, V7A					gyrA, D94N	gyrA, D94N	gyrA, D94N	gyrA, D94N
	PhyResSe	rpoB, S450L	katG, S315T	embB, M306I	pncA, V7A					gyrA, D94N	gyrA, D94N	gyrA, D94N	gyrA, D94N
	KvarQ	rpoB, S450L	katG, S315T	embB, M306I	pncA, V7A					gyrA, D94N	gyrA, D94N	gyrA, D94N	gyrA, D94N
	SAM-TB	rpoB, S450L	katG, S315T	embB, M306I	pncA, V7A					gyrA, D94N	gyrA, D94N	gyrA, D94N	gyrA, D94N
S0062_MTb_Ec	Phenotypic	Resistant	Resistant	Sensitive	Sensitive	NA	Sensitive	Sensitive	Sensitive	Sensitive	NA	NA	Sensitive	NA
	Mykrobe	rpoB, S450L	katG, S315T
	TB-Profiler		katG, S315T
	PhyResSe	rpoB, S450L	katG, S315T
	KvarQ	rpoB, S450L	katG, S315T
	SAM-TB	rpoB, S450L	katG, S315T
S0066_MTb_Ec	Phenotypic	Resistant	Resistant	Sensitive	Resistant	Resistant	NA	NA	NA	NA	NA	NA	NA	NA
	Mykrobe	rpoB, D435V	fabG1, -15C>T									gyrA, D89G	gyrA, D89G	fabG1, -15C>T
	TB-Profiler	rpoB, D435V	fabG1, -15C>T		pncA, D49A	rrs, 906A>G								fabG1, -15C>T
	PhyResSe	rpoB, D435V	fabG1, -15C>T		pncA, D49A	rrs, 906A>G				gyrA, D89G	gyrA, D89G	gyrA, D89G	gyrA, D89G	fabG1, -15C>T
	KvarQ	rpoB, D435V	inhA, -15 C>T							gyrA, D89G	gyrA, D89G	gyrA, D89G	gyrA, D89G	inhA, -15 C>T
	SAM-TB	rpoB, D435V	Rv1482c/fabG1 -15C>T		pncA, D49A	rrs, 906A>G; gid, 148_340del193								Rv1482c/fabG1 -15C>T
S0067_MTb_Ec	Phenotypic	Resistant	Resistant	Resistant	Sensitive	NA	Sensitive	NA	NA	Sensitive	NA	NA	NA	NA
	Mykrobe	rpoB, S450L	katG, S315T	embB, M306V		rpsL, K43R
	TB-Profiler	rpoB, S450L	katG, S315T	embB, M306V		rpsL, K43R
	PhyResSe	rpoB, S450L	katG, S315T	embB, M306V		rpsL, K43R
	KvarQ	rpoB, S450L	katG, S315T	embB, M306V		rpsL, K43R
	SAM-TB	rpoB, S450L	katG, S315T	embB, M306V		rpsL, K43R
S0070_MTb_Ec	Phenotypic	Resistant	Resistant	Sensitive	Sensitive	Sensitive	NA	NA	NA	NA	NA	NA	NA	NA
	Mykrobe	rpoB, D435V	katG, S315N		pncA, G108E
	TB-Profiler	rpoB, D435V	katG, S315N
	PhyResSe	rpoB, D435V	katG, S315N		pncA, G108E
	KvarQ	rpoB, D435V	katG, S315N
	SAM-TB	rpoB, D435V	katG, S315N		pncA, G108E
S0091_MTb_Ec	Phenotypic	Resistant	Resistant	Resistant	Resistant	Resistant	NA	NA	NA	NA	NA	NA	NA	NA
	Mykrobe	rpoB, S450L	katG, S315T	embB, M306V
	TB-Profiler	rpoB, S450L	katG, S315T	embB, M306V	pncA_c.503_*833del	gid, 102delG
	PhyResSe	rpoB, S450L	katG, S315T	embB, M306V		gid, 102delC
	KvarQ	rpoA, T187A; rpoB, S450L	katG, S315T
	SAM-TB	rpoB, S450L	katG, S315T	embB, M306V	Rv2042c,pncA,Rv2041c-Rv2042c, 2287848_2288738del891	gid, 102delC
S0105_MTb_Ec	Phenotypic	Sensitive	Sensitive	Sensitive	NA	NA	NA	NA	NA	NA	NA	NA	NA	NA
	Mykrobe
	TB-Profiler
	PhyResSe
	KvarQ
	SAM-TB
S0106_MTb_Ec	Phenotypic	Sensitive	Sensitive	Sensitive	NA	NA	NA	NA	NA	NA	NA	NA	NA	NA
	Mykrobe
	TB-Profiler
	PhyResSe
	KvarQ
	SAM-TB
S0107_MTb_Ec	Phenotypic	Sensitive	Sensitive	Sensitive	NA	NA	NA	NA	NA	NA	NA	NA	NA	NA
	Mykrobe
	TB-Profiler
	PhyResSe
	KvarQ
	SAM-TB
S0108_MTb_Ec	Phenotypic	Sensitive	Sensitive	Sensitive	NA	NA	NA	NA	NA	NA	NA	NA	NA	NA
	Mykrobe
	TB-Profiler
	PhyResSe
	KvarQ
	SAM-TB
S0110_MTb_Ec	Phenotypic	Sensitive	Sensitive	Sensitive	NA	NA	NA	NA	NA	NA	NA	NA	NA	NA
	Mykrobe
	TB-Profiler
	PhyResSe
	KvarQ
	SAM-TB
S0111_MTb_Ec	Phenotypic	Sensitive	Sensitive	Sensitive	NA	NA	NA	NA	NA	NA	NA	NA	NA	NA
	Mykrobe
	TB-Profiler
	PhyResSe
	KvarQ
	SAM-TB
S0112_MTb_Ec	Phenotypic	Sensitive	Sensitive	Sensitive	NA	NA	NA	NA	NA	NA	NA	NA	NA	NA
	Mykrobe
	TB-Profiler
	PhyResSe
	KvarQ
	SAM-TB
S0114_MTb_Ec	Phenotypic	Sensitive	Sensitive	Sensitive	NA	NA	NA	NA	NA	NA	NA	NA	NA	NA
	Mykrobe
	TB-Profiler
	PhyResSe
	KvarQ
	SAM-TB
S0126_MTb_Ec	Phenotypic	Sensitive	Sensitive	Sensitive	NA	NA	NA	NA	NA	NA	NA	NA	NA	NA
	Mykrobe
	TB-Profiler
	PhyResSe
	KvarQ
	SAM-TB
S0128_MTb_Ec	Phenotypic	Sensitive	Sensitive	Sensitive	NA	NA	NA	NA	NA	NA	NA	NA	NA	NA
	Mykrobe
	TB-Profiler
	PhyResSe
	KvarQ
	SAM-TB
S0134_MTb_Ec	Phenotypic	Resistant	Resistant	Sensitive	NA	NA	Sensitive	NA	NA	Sensitive	NA	NA	NA	NA
	Mykrobe	rpoB, S450L	katG, S315T	embB, M306I
	TB-Profiler	rpoB, S450L	katG, S315T	embB, M306I
	PhyResSe	rpoB, S450L	katG, S315T	embB, M306I
	KvarQ	rpoB, S450L	katG, S315T	embB, M306I
	SAM-TB	rpoB, S450L	katG, S315T	embB, M306I
S0137_MTb_Ec	Phenotypic	Sensitive	Sensitive	Sensitive	Sensitive	NA	Sensitive	Sensitive	Sensitive	Sensitive	NA	NA	Sensitive	NA
	Mykrobe
	TB-Profiler
	PhyResSe
	KvarQ
	SAM-TB
S0145_MTb_Ec	Phenotypic	Resistant	Resistant	Sensitive	Sensitive	NA	Sensitive	Sensitive	Sensitive	Sensitive	NA	NA	Sensitive	NA
	Mykrobe	rpoB, S450L	katG, S315T
	TB-Profiler	rpoB, S450L	katG, S315T
	PhyResSe	rpoB, S450L	katG, S315T
	KvarQ	rpoB, S450L	katG, S315T
	SAM-TB	rpoB, S450L	katG, S315T
S0149_MTb_Ec	Phenotypic	Resistant	Resistant	Resistant	Resistant	Resistant	NA	NA	NA	NA	NA	NA	NA	NA
	Mykrobe	rpoB, S450L	katG, S315T	embB, M306V	pncA, H51R
	TB-Profiler	rpoB, S450L	katG, S315T	embB, M306V	pncA, H51R
	PhyResSe	rpoB, S450L	katG, S315T	embB, M306V	pncA, H51R
	KvarQ	rpoB, S450L	katG, S315T	embB, M306V	pncA, H51R
	SAM-TB	rpoB, S450L	katG, S315T	embB, M306V	pncA, H51R	rrs, 888G>A
S0157_MTb_Ec	Phenotypic	Resistant	Resistant	Sensitive	Sensitive	NA	Sensitive	NA	NA	Sensitive	NA	NA	Sensitive	NA
	Mykrobe	rpoB, S450L	katG, S315T			rpsL, K43R
	TB-Profiler	rpoB, S450L	katG, S315T			rpsL, K43R
	PhyResSe	rpoB, S450L	katG, S315T			rpsL, K43R
	KvarQ	rpoB, S450L	katG, S315T			rpsL, K43R
	SAM-TB	rpoB, S450L	katG, S315T			rpsL, K43R
S0158_MTb_Ec	Phenotypic	Resistant	Resistant	Sensitive	Sensitive	NA	Sensitive	NA	NA	Sensitive	NA	NA	Sensitive	NA
	Mykrobe	rpoB, S450L	katG, S315T			rpsL, K43R
	TB-Profiler	rpoB, S450L	katG, S315T			rpsL, K43R
	PhyResSe	rpoB, S450L	katG, S315T			rpsL, K43R
	KvarQ	rpoB, S450L	katG, S315T			rpsL, K43R
	SAM-TB	rpoB, S450L	katG, S315T			rpsL, K43R
S0159_MTb_Ec	Phenotypic	Resistant	Resistant	Sensitive	NA	NA	Sensitive	NA	NA	Sensitive	NA	NA	Sensitive	NA
	Mykrobe	rpoB, L430P, H445Q	katG, S315T		pncA, V125F
	TB-Profiler	rpoB, L430P; H445Q	katG, S315T		pncA, V125F
	PhyResSe	rpoB, L430P; H445Q	katG, S315T		pncA, V125F
	KvarQ	rpoB, H445Q	katG, S315T		pncA, V125F
	SAM-TB	rpoB, L430P; H445Q	katG, S315T		pncA, V125F
S0165_MTb_Ec	Phenotypic	Resistant	Resistant	Sensitive	Sensitive	Resistant	NA	NA	NA	NA	NA	NA	NA	NA
	Mykrobe	rpoB, V170F	fabG1, -15C>T			rpsL, K43R				gyrA, D94N	gyrA, D94N	gyrA, D94N	gyrA, D94N	fabG1, -15C>T
	TB-Profiler	rpoB, V170F	fabG1, -15C>T			rpsL, K43R				gyrA, D94N	gyrA, D94N	gyrA, D94N	gyrA, D94N	fabG1, -15C>T
	PhyResSe	rpoB, V170F	fabG1, -15C>T			rpsL, K43R				gyrA, D94N	gyrA, D94N	gyrA, D94N	gyrA, D94N	fabG1, -15C>T
	KvarQ	rpoC, W484G	inhA, -15 C>T			rpsL, K43R				gyrA, D94N	gyrA, D94N	gyrA, D94N	gyrA, D94N	inhA, -15 C>T
	SAM-TB	rpoB, V170F	Rv1482c/fabG1 -15C>T			rpsL, K43R				gyrA, D94N	gyrA, D94N	gyrA, D94N	gyrA, D94N	Rv1482c/fabG1 -15C>T
S0166_MTb_Ec	Phenotypic	Resistant	Resistant	Sensitive	Sensitive	NA	Sensitive	Sensitive	Sensitive	Sensitive	NA	NA	Sensitive	NA
	Mykrobe	rpoB, S450L	katG, S315T			rpsL, K43R
	TB-Profiler	rpoB, S450L	katG, S315T			rpsL, K43R
	PhyResSe	rpoB, S450L	katG, S315T			rpsL, K43R
	KvarQ	rpoB, S450L	katG, S315T			rpsL, K43R
	SAM-TB	rpoB, S450L	katG, S315T			rpsL, K43R
S0194_MTb_Ec	Phenotypic	Resistant	Resistant	Resistant	Resistant	Resistant	NA	NA	NA	NA	NA	NA	NA	NA
	Mykrobe	rpoB, S450L	katG, S315T	embB, M306I	pncA, H82R	rrs, A514X	rrs, 1401A>G	rrs, 1401A>G	rrs, 1401A>G	gyrA, A90V	gyrA, A90V	gyrA, A90V	gyrA, A90V
	TB-Profiler	rpoB, S450L	katG, S315T	embB, M306I	pncA, H82R	rrs, 514A>C	rrs, 1401A>G	rrs, 1401A>G	rrs, 1401A>G	gyrA, A90V	gyrA, A90V	gyrA, A90V	gyrA, A90V	ethA, 1222delT
	PhyResSe	rpoB, S450L	katG, S315T	embB, M306I	pncA, H82R	rrs, 514A>C	rrs, 1401A>G	rrs, 1401A>G	rrs, 1401A>G	gyrA, A90V	gyrA, A90V	gyrA, A90V	gyrA, A90V
	KvarQ	rpoB, S450L	katG, S315T	embB, M306I	pncA, H82R	rrs, 514A>C	rrs, 1401A>G	rrs, 1401A>G	rrs, 1401A>G	gyrA, A90V	gyrA, A90V	gyrA, A90V	gyrA, A90V
	SAM-TB	rpoB, S450L	katG, S315T	embB, M306I	pncA, H82R	rrs, 514A>C	rrs, 1401A>G	rrs, 1401A>G	rrs, 1401A>G	gyrA, A90V	gyrA, A90V	gyrA, A90V	gyrA, A90V	ethA, 1222delT
S0196_MTb_Ec	Phenotypic	Resistant	Resistant	Resistant	Resistant	Resistant	NA	NA	NA	NA	NA	NA	NA	NA
	Mykrobe	rpoB, S450L	katG, S315T	embA, -16C>T; embB, G406A	pncA, D8H	rpsL, K43R
	TB-Profiler	rpoB, S450L	katG, S315T	embB, G406A; embA, -16c>t		rpsL, K43R								ethR, A95T
	PhyResSe	rpoB, S450L	katG, S315T	embB, G406A; embA, -16c>t	pncA, D8H	rpsL, K43R
	KvarQ	rpoB, S450L	katG, S315T	embB, G406A	pncA, D8H	rpsL, K43R
	SAM-TB	rpoB, P45S; S450L	katG, S315T	embA, -16C>T; embB, G406A	pncA, D8H	rpsL, K43R								ethR, A95T
S0198_MTb_Ec	Phenotypic	Resistant	Resistant	Sensitive	Sensitive	NA	Sensitive	Sensitive	Sensitive	Sensitive	NA	NA	Sensitive	NA
	Mykrobe	rpoB, S450L	katG, S315T			rpsL, K43R
	TB-Profiler	rpoB, S450L	katG, S315T			rpsL, K43R
	PhyResSe	rpoB, S450L	katG, S315T			rpsL, K43R
	KvarQ	rpoB, S450L	katG, S315T			rpsL, K43R
	SAM-TB	rpoB, S450L	katG, S315T			rpsL, K43R
S0202_MTb_Ec	Phenotypic	Resistant	Resistant	Resistant	Resistant	Resistant	NA	NA	NA	NA	NA	NA	NA	NA
	Mykrobe	rpoB, S450L	katG, S315T	embB, M306I	pncA, H82R	rrs, A514X					gyrA, A90V	gyrA, A90V	gyrA, A90V
	TB-Profiler	rpoB, S450L	katG, S315T	embB, M306I	pncA, H82R	rrs, 514A>C				gyrA, A90V	gyrA, A90V	gyrA, A90V	gyrA, A90V	ethA, 1222delT
	PhyResSe	rpoB, S450L	katG, S315T	embB, M306I	pncA, H82R	rrs, 514A>C				gyrA, A90V	gyrA, A90V	gyrA, A90V	gyrA, A90V
	KvarQ	rpoB, S450L	katG, S315T	embB, M306I	pncA, H82R	rrs, 514A>C				gyrA, A90V	gyrA, A90V	gyrA, A90V	gyrA, A90V
	SAM-TB	rpoB, S450L	katG, S315T	embB, M306I	pncA, H82R	rrs, 514A>C				gyrA, A90V	gyrA, A90V	gyrA, A90V	gyrA, A90V	ethA, 1222delT
S0204_MTb_Ec	Phenotypic	Resistant	Resistant	Resistant	Resistant	Resistant	NA	NA	NA	NA	NA	NA	NA	NA
	Mykrobe	rpoB, S450L	katG, S315T	embB, M306I, D354A, G406D	pncA, H43P	rpsL, K88R
	TB-Profiler	rpoB, S450L	katG, S315T	embB, M306I, D354A, G406D	pncA, H43P	rpsL, K88R
	PhyResSe	rpoB, S450L,I491V	katG, S315T	embB, M306I, D354A, G406D	pncA, H43P	rpsL, K88R
	KvarQ	rpoB, S450L	katG, S315T		pncA, H43P	rpsL, K88R
	SAM-TB	rpoB, S450L	katG, S315T	embB, M306I; D354A; G406D	pncA, H43P	rpsL, K88R
S0205_MTb_Ec	Phenotypic	Resistant	Resistant	Resistant	Resistant	Resistant	NA	NA	NA	NA	NA	NA	NA	NA
	Mykrobe	rpoB, S450L	katG, S315T	embB, M306V	pncA, H51R
	TB-Profiler	rpoB, S450L	katG, S315T	embB, M306V	pncA, H51R
	PhyResSe	rpoB, S450L	katG, S315T	embB, M306V	pncA, H51R
	KvarQ	rpoB, S450L	katG, S315T	embB, M306V	pncA, H51R
	SAM-TB	rpoB, S450L	katG, S315T	embB, M306V	pncA, H51R
S0285_MTb_Ec	Phenotypic	Resistant	Resistant	Sensitive	Sensitive	NA	Sensitive	Sensitive	Sensitive	Resistant	NA	NA	Sensitive	NA
	Mykrobe	rpoB, S450L	katG, S315T			rpsL, K43R
	TB-Profiler	rpoB, S450L	katG, S315T			rpsL, K43R
	PhyResSe	rpoB, S450L	katG, S315T			rpsL, K43R
	KvarQ	rpoB, S450L	katG, S315T			rpsL, K43R
	SAM-TB	rpoB, S450L	katG, S315T			rpsL, K43R				gyrA, A90V	gyrA, A90V	gyrA, A90V	gyrA, A90V
S0464_MTb_Ec	Phenotypic	Resistant	Resistant	Sensitive	Sensitive	NA	Sensitive	Sensitive	Sensitive	Sensitive	NA	NA	Sensitive	NA
	Mykrobe	rpoB, S450L	katG, S315T			rpsL, K43R
	TB-Profiler	rpoB, S450L	katG, S315T			rpsL, K43R
	PhyResSe	rpoB, S450L	katG, S315T			rpsL, K43R
	KvarQ	rpoB, S450L	katG, S315T			rpsL, K43R
	SAM-TB	rpoB, S450L	katG, S315T			rpsL, K43R
S0467_MTb_Ec	Phenotypic	Resistant	Resistant	Sensitive	Sensitive	NA	Sensitive	Sensitive	Sensitive	Resistant	NA	NA	Resistant	NA
	Mykrobe	rpoB, S450L	katG, S315T	embB, M306I			eis, -12C>T			gyrA, A90V	gyrA, A90V	gyrA, A90V	gyrA, A90V
	TB-Profiler	rpoB, S450L	katG, S315T	embB, M306I			eis, -12C>T			gyrA, A90V	gyrA, A90V	gyrA, A90V	gyrA, A90V
	PhyResSe	rpoB, S450L	katG, S315T	embB, M306I			eis, -12C>T			gyrA, A90V	gyrA, A90V	gyrA, A90V	gyrA, A90V
	KvarQ	rpoB, S450L	katG, S315T	embB, M306I						gyrA, A90V	gyrA, A90V	gyrA, A90V	gyrA, A90V
	SAM-TB	rpoB, S450L	katG, S315T	embB, M306I			eis, -12G>A			gyrA, A90V	gyrA, A90V	gyrA, A90V	gyrA, A90V
S0468_MTb_Ec	Phenotypic	Resistant	Resistant	Sensitive	Sensitive	NA	Sensitive	NA	NA	Sensitive	NA	NA	NA	NA
	Mykrobe	rpoB, S450L	katG, S315T
	TB-Profiler	rpoB, S450L	katG, S315T
	PhyResSe	rpoB, S450L	katG, S315T
	KvarQ	rpoB, S450L	katG, S315T
	SAM-TB	rpoB, S450L	katG, S315T
S0498_MTb_Ec	Phenotypic	Resistant	Sensitive	Sensitive	Sensitive	NA	Sensitive	Sensitive	Sensitive	Sensitive	NA	NA	Sensitive	NA
	Mykrobe	rpoB, S450L
	TB-Profiler	rpoB, S450L
	PhyResSe	rpoB, S450L
	KvarQ	rpoB, S450L
	SAM-TB	rpoB, S450L
S0506_MTb_Ec	Phenotypic	Resistant	Resistant	Sensitive	Sensitive	NA	Sensitive	Sensitive	Sensitive	Sensitive	NA	NA	Sensitive	NA
	Mykrobe	rpoB, S450L	katG, S315T
	TB-Profiler	rpoB, S450L	katG, S315T
	PhyResSe	rpoB, S450L	katG, S315T
	KvarQ	rpoB, S450L	katG, S315T
	SAM-TB	rpoB, K274N; S450L	katG, S315T
S0516_MTb_Ec	Phenotypic	Resistant	Resistant	Sensitive	Sensitive	NA	Sensitive	NA	NA	Sensitive	NA	NA	NA	NA
	Mykrobe	rpoB, S450L	katG, S315T			rpsL, K43R
	TB-Profiler	rpoB, S450L	katG, S315T			rpsL, K43R
	PhyResSe	rpoB, S450L	katG, S315T			rpsL, K43R
	KvarQ
	SAM-TB	rpoB, S450L	katG, S315T			rpsL, K43R
S0518_MTb_Ec	Phenotypic	Resistant	Resistant	Sensitive	Sensitive	NA	Sensitive	NA	NA	Sensitive	NA	NA	NA	NA
	Mykrobe	rpoB, S450L	katG, S315T	embB, G406S
	TB-Profiler	rpoB, S450L	katG, S315T	embB, G406S
	PhyResSe	rpoB, S450L	katG, S315T	embB, G406S
	KvarQ	rpoB, S450L	katG, S315T
	SAM-TB	rpoB, S450L	katG, S315T	embB, G406S
S0555_MTb_Ec	Phenotypic	Resistant	Resistant	Sensitive	Sensitive	NA	Sensitive	NA	NA	Sensitive	NA	NA	NA	NA
	Mykrobe		katG, S315T
	TB-Profiler	rpoB, H445P; K446Q	katG, S315T
	PhyResSe	rpoB, H445P; K446Q	katG, S315T
	KvarQ		katG, S315T
	SAM-TB	rpoB, H445P; K446Q	katG, S315T
S0585_MTb_Ec	Phenotypic	Resistant	Resistant	Sensitive	Sensitive	NA	Sensitive	NA	NA	Sensitive	NA	NA	NA	NA
	Mykrobe	rpoB, H445R	katG, S315T
	TB-Profiler	rpoB, H445R	katG, S315T
	PhyResSe	rpoB, H445R	katG, S315T
	KvarQ	rpoB, H445R	katG, S315T
	SAM-TB	rpoB, H445R	katG, S315T
S0605_MTb_Ec	Phenotypic	Resistant	Resistant	Sensitive	Sensitive	NA	Sensitive	NA	NA	Sensitive	NA	NA	NA	NA
	Mykrobe	rpoB, S450L	katG, S315T	embB, G406S
	TB-Profiler	rpoB, S450L	katG, S315T	embB, G406S
	PhyResSe	rpoB, S450L	katG, S315T	embB, G406S
	KvarQ	rpoB, S450L	katG, S315T
	SAM-TB	rpoB, S450L	katG, S315T	embB, G406S
S0654_MTb_Ec	Phenotypic	Resistant	Resistant	Sensitive	Sensitive	NA	Sensitive	NA	NA	Sensitive	NA	NA	NA	NA
	Mykrobe	rpoB, S450L	katG, S315T			rpsL, K43R
	TB-Profiler	rpoB, S450L	katG, S315T			rpsL, K43R
	PhyResSe	rpoB, S450L	katG, S315T			rpsL, K43R
	KvarQ
	SAM-TB	rpoB, S450L	katG, S315T			rpsL, K43R
S0660_MTb_Ec	Phenotypic	Resistant	Resistant	Sensitive	Sensitive	NA	Sensitive	NA	NA	Sensitive	NA	NA	NA	NA
	Mykrobe	rpoB, S450L	katG, S315T			rpsL, K43R
	TB-Profiler	rpoB, S450L	katG, S315T	embA, -16C>T		rpsL, K43R
	PhyResSe	rpoB, S450L	katG, S315T	embA, -16C>T		rpsL, K43R
	KvarQ	rpoB, S450L	katG, S315T			rpsL, K43R
	SAM-TB	rpoB, S450L	katG, S315T	embA, -16C>T		rpsL, K43R
S0813_MTb_Ec	Phenotypic	Resistant	Resistant	Sensitive	Sensitive	NA	Sensitive	Sensitive	Sensitive	Resistant	NA	NA	Sensitive	NA
	Mykrobe	rpoB, S450L	katG, S315T			rpsL, K43R
	TB-Profiler	rpoB, S450L	katG, S315T			rpsL, K43R
	PhyResSe	rpoB, S450L	katG, S315T			rpsL, K43R
	KvarQ	rpoB, S450L	katG, S315T			rpsL, K43R
	SAM-TB	rpoB, S450L	katG, S315T			rpsL, K43R
S0868_MTb_Ec	Phenotypic	Resistant	Resistant	Sensitive	Sensitive	NA	Sensitive	Sensitive	Sensitive	Sensitive	NA	NA	Sensitive	NA
	Mykrobe	rpoB, S450L	katG, S315T
	TB-Profiler	rpoB, S450L	katG, S315T
	PhyResSe	rpoB, S450L	katG, S315T
	KvarQ	rpoB, S450L	katG, S315T
	SAM-TB	rpoB, S450L	katG, S315T
S0889_MTb_Ec	Phenotypic	Resistant	Resistant	Sensitive	Sensitive	NA	Sensitive	Sensitive	Sensitive	Sensitive	NA	NA	Sensitive	NA
	Mykrobe	rpoB, D435V					rrs, 1401A>G	rrs, 1401A>G	rrs, 1401A>G	gyrA, D94A	gyrA, D94A	gyrA, D94A	gyrA, D94A
	TB-Profiler	rpoB, D435V					rrs, 1401A>G	rrs, 1401A>G	rrs, 1401A>G	gyrA, D94A; gyrB, N499D	gyrA, D94A; gyrB, N499D	gyrA, D94A; gyrB, N499D	gyrA, D94A; gyrB, N499D
	PhyResSe	rpoB, D435V					rrs, 1401A>G	rrs, 1401A>G	rrs, 1401A>G	gyrA, D94A; gyrB, N499D	gyrA, D94A; gyrB, N499D	gyrA, D94A; gyrB, N499D	gyrA, D94A; gyrB, N499D
	KvarQ
	SAM-TB	rpoB, D435V					rrs, 1401A>G	rrs, 1401A>G	rrs, 1401A>G	gyrA, D94A; gyrB, N499D	gyrA, D94A; gyrB, N499D	gyrA, D94A; gyrB, N499D	gyrA, D94A; gyrB, N499D
S0909_MTb_Ec	Phenotypic	Resistant	Resistant	Sensitive	Sensitive	NA	Sensitive	NA	NA	Sensitive	NA	NA	NA	NA
	Mykrobe	rpoB, V170F	katG, S315T
	TB-Profiler	rpoB, V170F	katG, S315T		pncA, P69L; -10T>C
	PhyResSe	rpoB, V170F	katG, S315T
	KvarQ		katG, S315T
	SAM-TB	rpoB, V170F	katG, S315T		pncA, -10A>G; P69L
S1063_MTb_Ec	Phenotypic	Sensitive	Sensitive	Sensitive	NA	NA	NA	NA	NA	NA	NA	NA	NA	NA
	Mykrobe
	TB-Profiler
	PhyResSe
	KvarQ
	SAM-TB
S1131_MTb_Ec	Phenotypic	Resistant	Resistant	Sensitive	Sensitive	NA	Sensitive	NA	NA	Sensitive	NA	NA	NA	NA
	Mykrobe	rpoB, S450L	katG, S315T
	TB-Profiler	rpoB, S450L	katG, S315T
	PhyResSe	rpoB, S450L	katG, S315T
	KvarQ	rpoB, S450L; rpoC, I491V	katG, S315T
	SAM-TB	rpoB, S450L	katG, S315T
S1132_MTb_Ec	Phenotypic	Resistant	Resistant	Sensitive	Sensitive	NA	Sensitive	NA	NA	Sensitive	NA	NA	NA	NA
	Mykrobe	rpoB, H445C	katG, S315T
	TB-Profiler	rpoB, H445C	katG, S315T
	PhyResSe	rpoB, H445Y; H445R	katG, S315T
	KvarQ	rpoB, H445Y	katG, S315T
	SAM-TB	rpoB, H445C	katG, S315T
S1133_MTb_Ec	Phenotypic	Resistant	Resistant	Sensitive	Sensitive	NA	Sensitive	NA	NA	Sensitive	NA	NA	NA	NA
	Mykrobe	rpoB, S450L	katG, S315T	embB, G406S
	TB-Profiler	rpoB, S450L	katG, S315T	embB, G406S
	PhyResSe	rpoB, S450L	katG, S315T	embB, G406S
	KvarQ	rpoB, S450L	katG, S315T
	SAM-TB	rpoB, S450L	katG, S315T	embB, G406S
S1135_MTb_Ec	Phenotypic	Resistant	Resistant	NA	NA	NA	Sensitive	Sensitive	Sensitive	Resistant	NA	NA	Sensitive	NA
	Mykrobe	rpoB, L430P								gyrA, A90V	gyrA, A90V	gyrA, A90V	gyrA, A90V
	TB-Profiler	rpoB, L430P								gyrA, A90V	gyrA, A90V	gyrA, A90V	gyrA, A90V
	PhyResSe	rpoB, L430P								gyrA, A90V	gyrA, A90V	gyrA, A90V	gyrA, A90V
	KvarQ	rpoB, L430P								gyrA, A90V	gyrA, A90V	gyrA, A90V	gyrA, A90V
	SAM-TB	rpoB, L430P								gyrA, A90V	gyrA, A90V	gyrA, A90V	gyrA, A90V
S1136_MTb_Ec	Phenotypic	Resistant	Sensitive	Sensitive	Sensitive	NA	Sensitive	NA	NA	Sensitive	NA	NA	NA	NA
	Mykrobe	rpoB, V170F; L430P	katG, S315T
	TB-Profiler	rpoB, V170F; L430P	katG, S315T
	PhyResSe	rpoB, V170F; L430P	katG, S315T
	KvarQ	rpoB, L430P	katG, S315T
	SAM-TB	rpoB, V170F; L430P	katG, S315T
S1205_MTb_Ec	Phenotypic	Resistant	Resistant	Sensitive	Sensitive	NA	Sensitive	NA	NA	Sensitive	NA	NA	NA	NA
	Mykrobe
	TB-Profiler
	PhyResSe
	KvarQ
	SAM-TB
S1206_MTb_Ec	Phenotypic	Resistant	Resistant	Sensitive	Sensitive	NA	Sensitive	NA	NA	Sensitive	NA	NA	NA	NA
	Mykrobe	rpoB, D435V	katG, S315T	embB, M306I
	TB-Profiler	rpoB, D435V	katG, S315T	embB, M306I
	PhyResSe	rpoB, D435V	katG, S315T	embB, M306I
	KvarQ	rpoB, D435V	katG, S315T	embB, M306I
	SAM-TB	rpoB, D435V	katG, S315T	embB, M306I
S1207_MTb_Ec	Phenotypic	Resistant	Resistant	Sensitive	Sensitive	NA	Sensitive	NA	NA	Sensitive	NA	NA	NA	NA
	Mykrobe	rpoB, S450L	katG, S315T
	TB-Profiler	rpoB, S450L	katG, S315T
	PhyResSe	rpoB, S450L,I491V	katG, S315T
	KvarQ	rpoB, S450L	katG, S315T
	SAM-TB	rpoB, S450L	katG, S315T
S1208_MTb_Ec	Phenotypic	Resistant	Resistant	Sensitive	Sensitive	NA	Sensitive	NA	NA	Sensitive	NA	NA	NA	NA
	Mykrobe	rpoB, S450L	katG, S315T
	TB-Profiler	rpoB, S450L	katG, S315T
	PhyResSe	rpoB, S450L	katG, S315T
	KvarQ	rpoB, S450L	katG, S315T
	SAM-TB	rpoB, S450L	katG, S315T
S1209_MTb_Ec	Phenotypic	Resistant	Resistant	Sensitive	Sensitive	NA	NA	NA	NA	Resistant	NA	NA	NA	NA
	Mykrobe	rpoB, S450L	katG, S315T	embB, M306I			eis, -12C>T			gyrA, A90V	gyrA, A90V	gyrA, A90V	gyrA, A90V
	TB-Profiler	rpoB, T400A; S450L	katG, S315T	embB, M306I			eis, -12C>T			gyrA, A90V	gyrA, A90V	gyrA, A90V	gyrA, A90V
	PhyResSe	rpoB, S450L	katG, S315T	embB, M306I			eis, -12C>T			gyrA, A90V	gyrA, A90V	gyrA, A90V	gyrA, A90V
	KvarQ	rpoB, S450L	katG, S315T	embB, M306I						gyrA, A90V	gyrA, A90V	gyrA, A90V	gyrA, A90V
	SAM-TB	rpoB, T400A; S450L	katG, S315T	embB, M306I			eis, -12G>A			gyrA, A90V	gyrA, A90V	gyrA, A90V	gyrA, A90V
S1210_MTb_Ec	Phenotypic	Resistant	Resistant	Sensitive	Sensitive	NA	Sensitive	NA	NA	Sensitive	NA	NA	NA	NA
	Mykrobe	rpoB, S450L	katG, S315T
	TB-Profiler	rpoB, S450L	katG, S315T
	PhyResSe	rpoB, S450L	katG, S315T
	KvarQ	rpoB, S450L	katG, S315T
	SAM-TB	rpoB, S450L	katG, S315T
S1212_MTb_Ec	Phenotypic	Resistant	Resistant	Sensitive	Sensitive	NA	Sensitive	NA	NA	Sensitive	NA	NA	NA	NA
	Mykrobe	rpoB, S450L	katG, S315T	embB, G406S
	TB-Profiler	rpoB, S450L	katG, S315T	embB, G406S
	PhyResSe	rpoB, S450L	katG, S315T	embB, G406S
	KvarQ	rpoB, S450L	katG, S315T
	SAM-TB	rpoB, S450L	katG, S315T	embB, G406S
S1451_MTb_Ec	Phenotypic	Resistant	Resistant	Sensitive	Sensitive	NA	Sensitive	Sensitive	Sensitive	Sensitive	NA	NA	Sensitive	NA
	Mykrobe	rpoB, S450L	katG, S315T
	TB-Profiler	rpoB, S450L	katG, S315T
	PhyResSe	rpoB, S450L	katG, S315T
	KvarQ	rpoB, S450L	katG, S315T
	SAM-TB	rpoB, S450L	katG, S315T
S1452_MTb_Ec	Phenotypic	Resistant	Resistant	Sensitive	Sensitive	NA	Sensitive	Sensitive	Sensitive	Resistant	NA	NA	Sensitive	NA
	Mykrobe	rpoB, S450L	fabG1, -15C>T											fabG1, -15C>T
	TB-Profiler	rpoB, S450L	fabG1, -15C>T											fabG1, -15C>T
	PhyResSe	rpoB, S450L	fabG1, -15C>T											fabG1, -15C>T
	KvarQ	rpoB, S450L	inhA, -15 C>T											inhA, -15 C>T
	SAM-TB	rpoB, S450L	Rv1482c/fabG1, -126/-15C>T							gyrA, A90V	gyrA, A90V	gyrA, A90V	gyrA, A90V	Rv1482c/fabG1 -15C>T
S1453_MTb_Ec	Phenotypic	Resistant	Resistant	Sensitive	Sensitive	NA	Sensitive	Sensitive	Sensitive	Sensitive	NA	NA	Sensitive	NA
	Mykrobe	rpoB, D435V	katG, S315T
	TB-Profiler	rpoB, D435V	katG, S315T
	PhyResSe	rpoB, D435V	katG, S315T
	KvarQ	rpoB, D435V	katG, S315T
	SAM-TB	rpoB, D435V	katG, S315T
S1454_MTb_Ec	Phenotypic	Resistant	Resistant	Sensitive	Sensitive	NA	Sensitive	Sensitive	Sensitive	Sensitive	NA	NA	Sensitive	NA
	Mykrobe	rpoB, S450L	katG, S315T	embB, M306I
	TB-Profiler			embB, M306I
	PhyResSe	rpoB, S450L	katG, S315T	embB, M306I
	KvarQ		katG, S315T	embB, M306I
	SAM-TB	rpoB, S450L	katG, S315T	embB, M306I
S1477_MTb_Ec	Phenotypic	Resistant	Resistant	Sensitive	Sensitive	NA	Sensitive	Sensitive	Sensitive	Sensitive	NA	NA	Sensitive	NA
	Mykrobe	rpoB, S450L	katG, S315T
	TB-Profiler	rpoB, S450L	katG, S315T
	PhyResSe	rpoB, S450L	katG, S315T
	KvarQ	rpoB, S450L	katG, S315T
	SAM-TB	rpoB, S450L	katG, S315T
S1478_MTb_Ec	Phenotypic	Resistant	Sensitive	Sensitive	Sensitive	NA	Sensitive	Sensitive	Sensitive	Sensitive	NA	NA	Sensitive	NA
	Mykrobe
	TB-Profiler
	PhyResSe
	KvarQ
	SAM-TB
S1479_MTb_Ec	Phenotypic	Resistant	Resistant	Sensitive	Sensitive	NA	Sensitive	Sensitive	Sensitive	Sensitive	NA	NA	Sensitive	NA
	Mykrobe	rpoB, D435V	katG, S315T			rrs, C517X
	TB-Profiler	rpoB, D435V	katG, S315T		pncA, M175I
	PhyResSe	rpoB, D435V	katG, S315T		pncA, M175I	rrs, 517c>t
	KvarQ	rpoB, D435V	katG, S315T		pncA, M175I	rrsS, R173C
	SAM-TB	rpoB, D435V	katG, S315T		pncA, M175I	rrs, 517C>T
S2186_MTb_Ec	Phenotypic	Sensitive	Sensitive	Sensitive	NA	NA	NA	NA	NA	NA	NA	NA	NA	NA
	Mykrobe
	TB-Profiler
	PhyResSe
	KvarQ
	SAM-TB
S2190_MTb_Ec	Phenotypic	Sensitive	Sensitive	Sensitive	NA	NA	NA	NA	NA	NA	NA	NA	NA	NA
	Mykrobe
	TB-Profiler
	PhyResSe
	KvarQ
	SAM-TB
S2191_MTb_Ec	Phenotypic	Sensitive	Sensitive	Sensitive	NA	NA	NA	NA	NA	NA	NA	NA	NA	NA
	Mykrobe
	TB-Profiler
	PhyResSe
	KvarQ
	SAM-TB
S2192_MTb_Ec	Phenotypic	Sensitive	Sensitive	Sensitive	NA	NA	NA	NA	NA	NA	NA	NA	NA	NA
	Mykrobe
	TB-Profiler
	PhyResSe
	KvarQ
	SAM-TB
S2193_MTb_Ec	Phenotypic	Sensitive	Sensitive	Sensitive	NA	NA	NA	NA	NA	NA	NA	NA	NA	NA
	Mykrobe
	TB-Profiler
	PhyResSe
	KvarQ
	SAM-TB
S2202_MTb_Ec	Phenotypic	Sensitive	Sensitive	Sensitive	NA	NA	NA	NA	NA	NA	NA	NA	NA	NA
	Mykrobe
	TB-Profiler
	PhyResSe
	KvarQ
	SAM-TB
S2203_MTb_Ec	Phenotypic	Sensitive	Sensitive	Sensitive	NA	NA	NA	NA	NA	NA	NA	NA	NA	NA
	Mykrobe
	TB-Profiler
	PhyResSe
	KvarQ
	SAM-TB
S2205_MTb_Ec	Phenotypic	Sensitive	Sensitive	Sensitive	NA	NA	NA	NA	NA	NA	NA	NA	NA	NA
	Mykrobe
	TB-Profiler
	PhyResSe
	KvarQ
	SAM-TB
S2206_MTb_Ec	Phenotypic	Sensitive	Sensitive	Sensitive	NA	NA	NA	NA	NA	NA	NA	NA	NA	NA
	Mykrobe
	TB-Profiler
	PhyResSe
	KvarQ
	SAM-TB
S2209_MTb_Ec	Phenotypic	Sensitive	Sensitive	Sensitive	NA	NA	NA	NA	NA	NA	NA	NA	NA	NA
	Mykrobe
	TB-Profiler
	PhyResSe
	KvarQ
	SAM-TB
